# Supplementary material for: Achromobacter spp. Adaptation in Cystic Fibrosis Infection and Candidate Biomarkers of Antimicrobial Resistance
Source: Int J Mol Sci. 2022 Aug 17;23(16):9265. doi: 10.3390/ijms23169265 (PMC9409262; doi:10.3390/ijms23169265)
Supplement: Supplementary file 1 [file ijms-23-09265-s001.zip]

Archive with 3 entries (3 files):
- 06-Supplementary_S1_S2_S3.pdf
- 07-TS1_supplementary_rev.xlsx
- 08-TS2_supplementary.xlsx
